# Supplementary material for: Monomeric and Oligomeric Decorsins of the Asian Medicinal Leech Hirudinaria manillensis
Source: Int J Mol Sci. 2025 Nov 14;26(22):11017. doi: 10.3390/ijms262211017 (PMC12651989; doi:10.3390/ijms262211017)
Supplement: Supplementary file 1 [file ijms-26-11017-s001.zip]

Archive with 9 entries (9 files):
- Figure S7.pptx
- File S1.pdf
- File S2.pdf
- File S3.pdf
- File S4.pdf
- File S5.pdf
- File S6.pdf
- Table S1.pdf
- Table S2.pdf
